# Supplementary material for: Regenerated Cellulose Films Coated with Waterborne Polyurethane with Enhanced Mechanical Properties
Source: Polymers (Basel). 2025 Mar 26;17(7):890. doi: 10.3390/polym17070890 (PMC11991312; doi:10.3390/polym17070890)
Supplement: Supplementary file 1 [file polymers-17-00890-s001.zip]

Archive with 1 entries (1 files):
- polymers-3514673-supplementary.pdf
